# Supplementary material for: Adapting culturally appropriate mental health screening tools for use among conflict-affected and other vulnerable adolescents in Nigeria
Source: Glob Ment Health (Camb). 2019 Jun 3;6:e10. doi: 10.1017/gmh.2019.8 (PMC6582460; doi:10.1017/gmh.2019.8)
Supplement: Supplementary file 1 [file gmhsup.zip]

Archive with 2 entries (2 files):
- /S2054425119000086sup001.docx
- /S2054425119000086sup002.docx
